# Supplementary material for: ﻿Morphological and molecular phylogenetic analyses reveal three species of Colletotrichum in Shandong province, China
Source: MycoKeys. 2021 Dec 8;85:57–71. doi: 10.3897/mycokeys.85.75944 (PMC8674231; doi:10.3897/mycokeys.85.75944)
Supplement: XML Treatment for Colletotrichum gloeosporioides [file mycokeys.85.75944-treatment1.xml]

<!DOCTYPE tp:taxon-treatment
  PUBLIC "-//TaxonX//DTD Taxonomic Treatment Publishing DTD v0 20100105//EN" "tax-treatment-NSO.dtd">
<tp:taxon-treatment xmlns:tp="http://www.plazi.org/taxpub"><tp:treatment-meta><kwd-group><label>Taxon classification</label><kwd>
                <named-content content-type="kingdom">Fungi</named-content>
              </kwd><kwd>
                <named-content content-type="order">Glomerellales</named-content>
              </kwd><kwd>
                <named-content content-type="family">Glomerellaceae</named-content>
              </kwd></kwd-group><mixed-citation publication-type="journal"><person-group><name><surname>Mu</surname><given-names>Taichang</given-names></name><name><surname>Zhang</surname><given-names>Zhaoxue</given-names></name><name><surname>Liu</surname><given-names>Rongyu</given-names></name><name><surname>Liu</surname><given-names>Shubin</given-names></name><name><surname>Li</surname><given-names>Zhuang</given-names></name><name><surname>Zhang</surname><given-names>Xiuguo</given-names></name><name><surname>Xia</surname><given-names>Jiwen</given-names></name></person-group><article-title>﻿Morphological and molecular phylogenetic analyses reveal three species of <italic><tp:taxon-name><tp:taxon-name-part taxon-name-part-type="genus" reg="Colletotrichum">Colletotrichum</tp:taxon-name-part></tp:taxon-name></italic> in Shandong province, China</article-title><source>MycoKeys</source><day>08</day><month>12</month><year>2021</year><volume>85</volume><fpage>57</fpage><lpage>71</lpage><pub-id pub-id-type="doi">10.3897/mycokeys.85.75944</pub-id></mixed-citation></tp:treatment-meta><tp:nomenclature><label>﻿</label><tp:taxon-name>
              <object-id xmlns:xlink="http://www.w3.org/1999/xlink" content-type="arpha" xlink:type="simple">DA5440E4-45FD-561B-B6CB-A7B91C558964</object-id>
              <tp:taxon-name-part taxon-name-part-type="genus" reg="Colletotrichum">Colletotrichum</tp:taxon-name-part>
              <tp:taxon-name-part taxon-name-part-type="species" reg="gloeosporioides">gloeosporioides</tp:taxon-name-part>
            </tp:taxon-name><tp:taxon-authority>(Penz.) Penz. &amp; Sacc., Atti Reale Ist. Veneto Sci. Lett. Arti., ser. 6, 2: 670. 1884</tp:taxon-authority><xref ref-type="fig" rid="F2">Figure 2</xref><tp:nomenclature-citation-list><tp:nomenclature-citation><tp:taxon-name>
                  <tp:taxon-name-part taxon-name-part-type="genus" reg="Vermicudaria">Vermicudaria</tp:taxon-name-part>
                  <tp:taxon-name-part taxon-name-part-type="species" reg="gloeosporioides">gloeosporioides</tp:taxon-name-part>
                </tp:taxon-name><comment>Penz., Michelia 2: 450, 1882. Basionym.</comment></tp:nomenclature-citation></tp:nomenclature-citation-list></tp:nomenclature><tp:treatment-sec sec-type="description" id="SECID0EWCCI"><title>Description.</title><p>Lesion fruit, round or irregular, dark brown slightly sunken center, brown at margin. Asexual morph developed on PDA. A mass of orange conidia grows in the white mycelium of PDA after 14 days in light at 25 °C. Conidia, hyaline, smooth-walled, subcylindrical, both ends round, 1–3-guttulate, contents granular. Conidia on PDA (10.6–16.5 × 4.3–5.3 µm, mean ± SD = 14.9 ± 1.5 × 4.9 ± 0.3 μm, L/W ratio = 3.0, n = 40). Sexual morph not observed. Conidiogenous cells subcylindrical, straight to curved, 4.7–12.7 × 3.1–4.0 µm, opening 1.5–2.0 μm diam. Conidiophores hyaline, smooth walled, septate, branched.</p><fig id="F2" position="float" orientation="portrait"><object-id xmlns:xlink="http://www.w3.org/1999/xlink" content-type="doi" xlink:type="simple">10.3897/mycokeys.85.75944.figure2</object-id><object-id xmlns:xlink="http://www.w3.org/1999/xlink" content-type="arpha" xlink:type="simple">8E27168E-8DA6-58CD-BF22-CD17F00DF45F</object-id><label>Figure 2.</label><caption><p><italic><tp:taxon-name><tp:taxon-name-part taxon-name-part-type="genus" reg="Colletotrichum">Colletotrichum</tp:taxon-name-part><tp:taxon-name-part taxon-name-part-type="species" reg="gloeosporioides">gloeosporioides</tp:taxon-name-part></tp:taxon-name></italic> (SAUCC201001) <bold>a</bold> lesion fruit of host plant <bold>b, c</bold> surface (<bold>b</bold>) and reverse (<bold>c</bold>) sides of colony after incubation for 7 days on PDA <bold>d</bold> conidiomata <bold>e</bold> conidiophores, conidiogenous cells and conidia <bold>f–h</bold> conidia. Scale bars: 10 μm (<bold>e–h</bold>).</p></caption><graphic xmlns:xlink="http://www.w3.org/1999/xlink" xlink:href="mycokeys-85-057-g002.jpg" position="float" orientation="portrait" xlink:type="simple" id="oo_620453.jpg"><uri content-type="original_file" xlink:type="simple">https://binary.pensoft.net/fig/620453</uri></graphic></fig></tp:treatment-sec><tp:treatment-sec sec-type="description" id="SECID0EDECI"><title>Culture characteristics.</title><p>Colonies on PDA flat with entire margin, aerial mycelium white, floccose cottony; surface and reverse grayish in the center and white margin. PDA attaining max 81 mm in diameter after 7 days, at 25 °C, growth rate 8.7–11.5 mm/day. Colonies on SNA sparse hyphae, slow growth.</p></tp:treatment-sec><tp:treatment-sec sec-type="material" id="SECID0EIECI"><title>Specimens examined.</title><p>China, Shandong Province: Mengyin County, Mengshan, on diseased fruit of <italic><tp:taxon-name><tp:taxon-name-part taxon-name-part-type="genus" reg="Juglans">Juglans</tp:taxon-name-part><tp:taxon-name-part taxon-name-part-type="species" reg="regia">regia</tp:taxon-name-part></tp:taxon-name></italic>, 25 July 2020, T.C. Mu, paratype HSAUP200952, ex-paratype living culture SAUCC200952. China, Shandong Province: Mengyin County, Mengshan, on diseased fruit of <italic><tp:taxon-name><tp:taxon-name-part taxon-name-part-type="genus" reg="Juglans">Juglans</tp:taxon-name-part><tp:taxon-name-part taxon-name-part-type="species" reg="regia">regia</tp:taxon-name-part></tp:taxon-name></italic>, 25 July 2020, T.C. Mu, paratype HSAUP200954, ex-paratype living culture SAUCC200954. China, Shandong Province: Mengyin County, Mengshan, on diseased fruit of <italic><tp:taxon-name><tp:taxon-name-part taxon-name-part-type="genus" reg="Juglans">Juglans</tp:taxon-name-part><tp:taxon-name-part taxon-name-part-type="species" reg="regia">regia</tp:taxon-name-part></tp:taxon-name></italic> 25 July 2020, T.C. Mu, paratype HSAUP201001, ex-paratype living culture SAUCC201001.</p></tp:treatment-sec><tp:treatment-sec sec-type="notes" id="SECID0EPFCI"><title>Notes.</title><p><italic><tp:taxon-name><tp:taxon-name-part taxon-name-part-type="genus" reg="Colletotrichum">Colletotrichum</tp:taxon-name-part><tp:taxon-name-part taxon-name-part-type="species" reg="gloeosporioides">gloeosporioides</tp:taxon-name-part></tp:taxon-name></italic> was originally described as <italic><tp:taxon-name><tp:taxon-name-part taxon-name-part-type="genus" reg="Vermicularia">Vermicularia</tp:taxon-name-part><tp:taxon-name-part taxon-name-part-type="species" reg="gloeosporioides">gloeosporioides</tp:taxon-name-part></tp:taxon-name></italic> on fruit of <italic><tp:taxon-name><tp:taxon-name-part taxon-name-part-type="genus" reg="Citrus">Citrus</tp:taxon-name-part><tp:taxon-name-part taxon-name-part-type="species" reg="sinensis">sinensis</tp:taxon-name-part></tp:taxon-name></italic> in Italy and this species placed in <italic><tp:taxon-name><tp:taxon-name-part taxon-name-part-type="genus" reg="Colletotrichum">Colletotrichum</tp:taxon-name-part></tp:taxon-name></italic> by Corda<xref ref-type="bibr" rid="B26"> (Weir et al. 2012</xref>; <xref ref-type="bibr" rid="B3">Cannon et al. 2008</xref>). In the present study, three strains (SAUCC200952, SAUCC200954 and SAUCC201001) are clustered to <italic><tp:taxon-name><tp:taxon-name-part taxon-name-part-type="genus" reg="Colletotrichum">C.</tp:taxon-name-part><tp:taxon-name-part taxon-name-part-type="species" reg="gloeosporioides">gloeosporioides</tp:taxon-name-part></tp:taxon-name></italic> clade in the combined phylogenetic tree (Fig. <xref ref-type="fig" rid="F1">1</xref>). Morphologically, our strains were similar to <italic><tp:taxon-name><tp:taxon-name-part taxon-name-part-type="genus" reg="Colletotrichum">C.</tp:taxon-name-part><tp:taxon-name-part taxon-name-part-type="species" reg="gloeosporioides">gloeosporioides</tp:taxon-name-part></tp:taxon-name></italic> by conidia (10.6–16.5 × 4.3–5.3 vs. 12.0–17.0 (–23.5) × 4.5–6.0 μm, mean：14.9 × 4.9 vs. 14.4 × 5.6 μm). We therefore consider the isolated strain as <italic><tp:taxon-name><tp:taxon-name-part taxon-name-part-type="genus" reg="Colletotrichum">C.</tp:taxon-name-part><tp:taxon-name-part taxon-name-part-type="species" reg="gloeosporioides">gloeosporioides</tp:taxon-name-part></tp:taxon-name></italic>.</p></tp:treatment-sec><tp:treatment-sec><!--Section generated to contain objects referenced in tp:taxon-treatment.--><fig id="F1" position="float" orientation="portrait"><object-id xmlns:xlink="http://www.w3.org/1999/xlink" content-type="doi" xlink:type="simple">10.3897/mycokeys.85.75944.figure1</object-id><object-id xmlns:xlink="http://www.w3.org/1999/xlink" content-type="arpha" xlink:type="simple">C7F5B9D1-6C7D-59B2-9D7E-6AE3C3F5BC21</object-id><label>Figure 1.</label><caption><p>Phylogram of <italic><tp:taxon-name><tp:taxon-name-part taxon-name-part-type="genus" reg="Colletotrichum">Colletotrichum</tp:taxon-name-part><tp:taxon-name-part taxon-name-part-type="species" reg="gloeosporioides">gloeosporioides</tp:taxon-name-part></tp:taxon-name></italic> complex based on combined <abbrev xmlns:xlink="http://www.w3.org/1999/xlink" xlink:title="intervening 5.8S nrRNA" id="ABBRID0ER4BI" xlink:type="simple">ITS</abbrev>, <abbrev xmlns:xlink="http://www.w3.org/1999/xlink" xlink:title="glyceraldehyde-3-phosphate dehydrogenase" id="ABBRID0EV4BI" xlink:type="simple">GAPDH</abbrev>, <abbrev xmlns:xlink="http://www.w3.org/1999/xlink" xlink:title="chitin synthase 1" id="ABBRID0EZ4BI" xlink:type="simple">CHS-1</abbrev>, <abbrev xmlns:xlink="http://www.w3.org/1999/xlink" xlink:title="partial actin" id="ABBRID0E44BI" xlink:type="simple">ACT</abbrev>, <abbrev xmlns:xlink="http://www.w3.org/1999/xlink" xlink:title="beta-tubulin" id="ABBRID0EB5BI" xlink:type="simple">TUB2</abbrev>, <abbrev xmlns:xlink="http://www.w3.org/1999/xlink" xlink:title="calmodulin" id="ABBRID0EF5BI" xlink:type="simple">CAL</abbrev> and <abbrev xmlns:xlink="http://www.w3.org/1999/xlink" xlink:title="glutamine synthetase" id="ABBRID0EJ5BI" xlink:type="simple">GS</abbrev> genes. The <abbrev xmlns:xlink="http://www.w3.org/1999/xlink" xlink:title="maximum likelihood" id="ABBRID0EN5BI" xlink:type="simple">ML</abbrev> and <abbrev xmlns:xlink="http://www.w3.org/1999/xlink" xlink:title="Bayesian Inference" id="ABBRID0ER5BI" xlink:type="simple">BI</abbrev> bootstrap support values above 50% and 0.90 BYPP are shown at the first and second position, respectively. Strains marked with “*” are ex-type or ex-epitype. Strains from this study are shown in red. Two branches were shortened to fit the page size-these are indicated by the symbol (//) with an indication number showing how many times they are shortened.</p></caption><graphic xmlns:xlink="http://www.w3.org/1999/xlink" xlink:href="mycokeys-85-057-g001.jpg" position="float" orientation="portrait" xlink:type="simple" id="oo_620452.jpg"><uri content-type="original_file" xlink:type="simple">https://binary.pensoft.net/fig/620452</uri></graphic></fig></tp:treatment-sec><ref-list><ref id="B26"><mixed-citation xmlns:xlink="http://www.w3.org/1999/xlink" xlink:type="simple"><person-group><name name-style="western"><surname>﻿Weir</surname><given-names>BS</given-names></name><name name-style="western"><surname>Johnston</surname><given-names>PR</given-names></name><name name-style="western"><surname>Damm</surname><given-names>U</given-names></name></person-group> (<year>2012</year>) <article-title>The <italic><tp:taxon-name><tp:taxon-name-part taxon-name-part-type="genus">Colletotrichum</tp:taxon-name-part><tp:taxon-name-part taxon-name-part-type="species">gloeosporioides</tp:taxon-name-part></tp:taxon-name></italic> species complex.</article-title><source>Studies in Mycology</source><volume>73</volume>: <fpage>115</fpage>–<lpage>180</lpage>. <ext-link xlink:type="simple" ext-link-type="doi" xlink:href="10.3114/sim0011">https://doi.org/10.3114/sim0011</ext-link></mixed-citation></ref><ref id="B3"><mixed-citation xmlns:xlink="http://www.w3.org/1999/xlink" xlink:type="simple"><person-group><name name-style="western"><surname>Cannon</surname><given-names>PF</given-names></name><name name-style="western"><surname>Buddie</surname><given-names>AG</given-names></name><name name-style="western"><surname>Bridge</surname><given-names>PD</given-names></name></person-group> (<year>2008</year>) <article-title>The typification of <italic><tp:taxon-name><tp:taxon-name-part taxon-name-part-type="genus">Colletotrichum</tp:taxon-name-part><tp:taxon-name-part taxon-name-part-type="species">gloeosporioides</tp:taxon-name-part></tp:taxon-name></italic>.</article-title><source>Mycotaxon</source><volume>104</volume>: <fpage>189</fpage>–<lpage>204</lpage>.</mixed-citation></ref></ref-list></tp:taxon-treatment>
