# Supplementary material for: ﻿Morphological and molecular phylogenetic analyses reveal three species of Colletotrichum in Shandong province, China
Source: MycoKeys. 2021 Dec 8;85:57–71. doi: 10.3897/mycokeys.85.75944 (PMC8674231; doi:10.3897/mycokeys.85.75944)
Supplement: XML Treatment for Colletotrichum mengyinense [file mycokeys.85.75944-treatment2.xml]

<!DOCTYPE tp:taxon-treatment
  PUBLIC "-//TaxonX//DTD Taxonomic Treatment Publishing DTD v0 20100105//EN" "tax-treatment-NSO.dtd">
<tp:taxon-treatment xmlns:tp="http://www.plazi.org/taxpub"><tp:treatment-meta><kwd-group><label>Taxon classification</label><kwd>
                <named-content content-type="kingdom">Fungi</named-content>
              </kwd><kwd>
                <named-content content-type="order">Glomerellales</named-content>
              </kwd><kwd>
                <named-content content-type="family">Glomerellaceae</named-content>
              </kwd></kwd-group><mixed-citation publication-type="journal"><person-group><name><surname>Mu</surname><given-names>Taichang</given-names></name><name><surname>Zhang</surname><given-names>Zhaoxue</given-names></name><name><surname>Liu</surname><given-names>Rongyu</given-names></name><name><surname>Liu</surname><given-names>Shubin</given-names></name><name><surname>Li</surname><given-names>Zhuang</given-names></name><name><surname>Zhang</surname><given-names>Xiuguo</given-names></name><name><surname>Xia</surname><given-names>Jiwen</given-names></name></person-group><article-title>﻿Morphological and molecular phylogenetic analyses reveal three species of <italic><tp:taxon-name><tp:taxon-name-part taxon-name-part-type="genus" reg="Colletotrichum">Colletotrichum</tp:taxon-name-part></tp:taxon-name></italic> in Shandong province, China</article-title><source>MycoKeys</source><day>08</day><month>12</month><year>2021</year><volume>85</volume><fpage>57</fpage><lpage>71</lpage><pub-id pub-id-type="doi">10.3897/mycokeys.85.75944</pub-id></mixed-citation></tp:treatment-meta><tp:nomenclature><label>﻿</label><tp:taxon-name>
              <object-id xmlns:xlink="http://www.w3.org/1999/xlink" content-type="arpha" xlink:type="simple">8B12D86A-EE27-5999-8CF7-0A098B4F8771</object-id>
              <tp:taxon-name-part taxon-name-part-type="genus" reg="Colletotrichum">Colletotrichum</tp:taxon-name-part>
              <tp:taxon-name-part taxon-name-part-type="species" reg="mengyinense">mengyinense</tp:taxon-name-part>
              <object-id xmlns:xlink="http://www.w3.org/1999/xlink" content-type="mycobank" xlink:type="simple">841265</object-id>
            </tp:taxon-name><tp:taxon-authority>T.C. Mu, J.W. Xia, X.G. Zhang &amp; Z. Li</tp:taxon-authority><tp:taxon-status xmlns:xlink="http://www.w3.org/1999/xlink" xlink:type="simple">sp. nov.</tp:taxon-status><xref ref-type="fig" rid="F3">Figure 3</xref></tp:nomenclature><tp:treatment-sec sec-type="etymology" id="SECID0EYJCI"><title>Etymology.</title><p>Named after Mengyin County where the fungus was collected.</p></tp:treatment-sec><tp:treatment-sec sec-type="diagnosis" id="SECID0E4JCI"><title>Diagnosis.</title><p><italic><tp:taxon-name><tp:taxon-name-part taxon-name-part-type="genus" reg="Colletotrichum">Colletotrichum</tp:taxon-name-part><tp:taxon-name-part taxon-name-part-type="species" reg="mengyinense">mengyinense</tp:taxon-name-part></tp:taxon-name></italic> can be distinguished from the phylogenetically most closely related species <italic><tp:taxon-name><tp:taxon-name-part taxon-name-part-type="genus" reg="Colletotrichum">C.</tp:taxon-name-part><tp:taxon-name-part taxon-name-part-type="species" reg="fructicola">fructicola</tp:taxon-name-part></tp:taxon-name></italic> (MFLU 090228) by its large conidia (12.5–15.7 × 4.8–6.1 vs. 9.7–14.0 × 3.0–4.3 μm), and five loci (2/509 in the <abbrev xmlns:xlink="http://www.w3.org/1999/xlink" xlink:title="intervening 5.8S nrRNA" id="ABBRID0EZKCI" xlink:type="simple">ITS</abbrev> region, 1/139 <abbrev xmlns:xlink="http://www.w3.org/1999/xlink" xlink:title="glyceraldehyde-3-phosphate dehydrogenase" id="ABBRID0E4KCI" xlink:type="simple">GAPDH</abbrev>, 9/237 <abbrev xmlns:xlink="http://www.w3.org/1999/xlink" xlink:title="partial actin" id="ABBRID0EBLCI" xlink:type="simple">ACT</abbrev>, 8/410 <abbrev xmlns:xlink="http://www.w3.org/1999/xlink" xlink:title="beta-tubulin" id="ABBRID0EFLCI" xlink:type="simple">TUB2</abbrev> and 20/727 <abbrev xmlns:xlink="http://www.w3.org/1999/xlink" xlink:title="glutamine synthetase" id="ABBRID0EJLCI" xlink:type="simple">GS</abbrev>).</p></tp:treatment-sec><tp:treatment-sec sec-type="material" id="SECID0ENLCI"><title>Type.</title><p>China, Shandong Province: Mengyin County, on diseased leaves of <italic><tp:taxon-name><tp:taxon-name-part taxon-name-part-type="genus" reg="Rosa">Rosa</tp:taxon-name-part><tp:taxon-name-part taxon-name-part-type="species" reg="chinensis">chinensis</tp:taxon-name-part></tp:taxon-name></italic>, 25 July 2020, T.C. Mu, holotype HSAUP200702, ex-type living culture SAUCC200702.</p></tp:treatment-sec><tp:treatment-sec sec-type="description" id="SECID0E6LCI"><title>Description.</title><p>Leaf spots discoid to irregular, brown or tanned. Asexual morph developed on SNA. A yellowish or orange mass appearing just as accumulations of conidia on the surface of the medium of SNA after 14 days in light at 25 °C. Conidia one-celled, hyaline, smooth-walled, subcylindrical, both ends round, contents granular. Conidia on SNA (12.5–15.7 × 4.8–6.1 µm, mean ± SD = 14.3 ± 1.1 × 5.3 ± 0.4 μm, L/W ratio = 2.7, n = 40). Sexual morph not observed. Conidiogenous cells subcylindrical, hyaline, 5.3–15.5 × 2.9–4.9 μm, opening 1.7–2.5 μm diam. Conidiophores hyaline, smooth walled, septate, branched.</p><fig id="F3" position="float" orientation="portrait"><object-id xmlns:xlink="http://www.w3.org/1999/xlink" content-type="doi" xlink:type="simple">10.3897/mycokeys.85.75944.figure3</object-id><object-id xmlns:xlink="http://www.w3.org/1999/xlink" content-type="arpha" xlink:type="simple">194CC2F0-2109-5EBC-A6C8-492FD8CFEB95</object-id><label>Figure 3.</label><caption><p><italic><tp:taxon-name><tp:taxon-name-part taxon-name-part-type="genus" reg="Colletotrichum">Colletotrichum</tp:taxon-name-part><tp:taxon-name-part taxon-name-part-type="species" reg="mengyinense">mengyinense</tp:taxon-name-part></tp:taxon-name></italic> (SAUCC200702) <bold>a</bold> branch with leaves of host plant <bold>b, c</bold> surface (<bold>b</bold>) and reverse (<bold>c</bold>) sides of colony after incubation for 7 days on PDA <bold>d</bold> conidiomata <bold>e-g</bold> conidiophores, conidiogenous cells and conidia <bold>h–j</bold> conidia. Scale bars: 10 μm (<bold>e–j</bold>).</p></caption><graphic xmlns:xlink="http://www.w3.org/1999/xlink" xlink:href="mycokeys-85-057-g003.jpg" position="float" orientation="portrait" xlink:type="simple" id="oo_620454.jpg"><uri content-type="original_file" xlink:type="simple">https://binary.pensoft.net/fig/620454</uri></graphic></fig></tp:treatment-sec><tp:treatment-sec sec-type="description" id="SECID0EMNCI"><title>Culture characteristics.</title><p>Colonies on PDA flat with entire margin, aerial mycelium white or gray, floccose cottony; surface and reverse gray in the center and grayish margin. PDA attaining 69.3–75.6 mm in diameter after 7 days, at 25 °C, growth rate 9.9–10.8 mm/day. Colonies on SNA sparse hyphae, slow growth.</p></tp:treatment-sec><tp:treatment-sec sec-type="Additional specimen examined" id="SECID0ERNCI"><title>Additional specimen examined.</title><p>China, Shandong Province: Mengyin County, on diseased fruit of <italic><tp:taxon-name><tp:taxon-name-part taxon-name-part-type="genus" reg="Juglans">Juglans</tp:taxon-name-part><tp:taxon-name-part taxon-name-part-type="species" reg="regia">regia</tp:taxon-name-part></tp:taxon-name></italic>, 25 July 2020, T.C. Mu, paratype HSAUP200912, ex-paratype living culture SAUCC200912. China, Shandong Province: Mengyin County, on diseased fruit of <italic><tp:taxon-name><tp:taxon-name-part taxon-name-part-type="genus" reg="Juglans">Juglans</tp:taxon-name-part><tp:taxon-name-part taxon-name-part-type="species" reg="regia">regia</tp:taxon-name-part></tp:taxon-name></italic>, 25 July 2020, T.C. Mu, paratype HSAUP200913, ex-paratype living culture SAUCC200913. China, Shandong Province: Mengyin County, on diseased fruit of <italic><tp:taxon-name><tp:taxon-name-part taxon-name-part-type="genus" reg="Juglans">Juglans</tp:taxon-name-part><tp:taxon-name-part taxon-name-part-type="species" reg="regia">regia</tp:taxon-name-part></tp:taxon-name></italic>, 25 July 2020, T.C. Mu, paratype HSAUP200983, ex-paratype living culture SAUCC200983.</p></tp:treatment-sec><tp:treatment-sec sec-type="notes" id="SECID0EYOCI"><title>Notes.</title><p>Phylogenetic analysis of a combined seven gene showed that <italic><tp:taxon-name><tp:taxon-name-part taxon-name-part-type="genus" reg="Colletotrichum">Colletotrichum</tp:taxon-name-part><tp:taxon-name-part taxon-name-part-type="species" reg="mengyinense">mengyinense</tp:taxon-name-part></tp:taxon-name></italic> formed an independent clade (Fig. <xref ref-type="fig" rid="F1">1</xref>) and is phylogenetically distinct from <italic><tp:taxon-name><tp:taxon-name-part taxon-name-part-type="genus" reg="Colletotrichum">C.</tp:taxon-name-part><tp:taxon-name-part taxon-name-part-type="species" reg="fructicola">fructicola</tp:taxon-name-part></tp:taxon-name></italic> (<xref ref-type="bibr" rid="B20">Prihastuti et al. 2009</xref>). This species can be distinguished from <italic><tp:taxon-name><tp:taxon-name-part taxon-name-part-type="genus" reg="Colletotrichum">C.</tp:taxon-name-part><tp:taxon-name-part taxon-name-part-type="species" reg="fructicola">fructicola</tp:taxon-name-part></tp:taxon-name></italic> by 40 different nucleotides (2/509 in the <abbrev xmlns:xlink="http://www.w3.org/1999/xlink" xlink:title="intervening 5.8S nrRNA" id="ABBRID0EHQCI" xlink:type="simple">ITS</abbrev> region, 1/139 in the <abbrev xmlns:xlink="http://www.w3.org/1999/xlink" xlink:title="glyceraldehyde-3-phosphate dehydrogenase" id="ABBRID0ELQCI" xlink:type="simple">GAPDH</abbrev> region, 9/237 <abbrev xmlns:xlink="http://www.w3.org/1999/xlink" xlink:title="partial actin" id="ABBRID0EPQCI" xlink:type="simple">ACT</abbrev>, 8/410 <abbrev xmlns:xlink="http://www.w3.org/1999/xlink" xlink:title="beta-tubulin" id="ABBRID0ETQCI" xlink:type="simple">TUB2</abbrev> and 20/727 <abbrev xmlns:xlink="http://www.w3.org/1999/xlink" xlink:title="glutamine synthetase" id="ABBRID0EXQCI" xlink:type="simple">GS</abbrev>). What’s more, <italic><tp:taxon-name><tp:taxon-name-part taxon-name-part-type="genus" reg="Colletotrichum">C.</tp:taxon-name-part><tp:taxon-name-part taxon-name-part-type="species" reg="mengyinense">mengyinense</tp:taxon-name-part></tp:taxon-name></italic> differs from <italic><tp:taxon-name><tp:taxon-name-part taxon-name-part-type="genus" reg="Colletotrichum">C.</tp:taxon-name-part><tp:taxon-name-part taxon-name-part-type="species" reg="fructicola">fructicola</tp:taxon-name-part></tp:taxon-name></italic> in having large conidia (12.5–15.7 × 4.8–6.1 vs. 9.7–14.0 × 3.0–4.3 μm, mean: 14.3 × 5.3 vs. 11.53× 3.55 μm). Therefore, we establish this fungus as a novel species.</p></tp:treatment-sec><tp:treatment-sec><!--Section generated to contain objects referenced in tp:taxon-treatment.--><fig id="F1" position="float" orientation="portrait"><object-id xmlns:xlink="http://www.w3.org/1999/xlink" content-type="doi" xlink:type="simple">10.3897/mycokeys.85.75944.figure1</object-id><object-id xmlns:xlink="http://www.w3.org/1999/xlink" content-type="arpha" xlink:type="simple">C7F5B9D1-6C7D-59B2-9D7E-6AE3C3F5BC21</object-id><label>Figure 1.</label><caption><p>Phylogram of <italic><tp:taxon-name><tp:taxon-name-part taxon-name-part-type="genus" reg="Colletotrichum">Colletotrichum</tp:taxon-name-part><tp:taxon-name-part taxon-name-part-type="species" reg="gloeosporioides">gloeosporioides</tp:taxon-name-part></tp:taxon-name></italic> complex based on combined <abbrev xmlns:xlink="http://www.w3.org/1999/xlink" xlink:title="intervening 5.8S nrRNA" id="ABBRID0ER4BI" xlink:type="simple">ITS</abbrev>, <abbrev xmlns:xlink="http://www.w3.org/1999/xlink" xlink:title="glyceraldehyde-3-phosphate dehydrogenase" id="ABBRID0EV4BI" xlink:type="simple">GAPDH</abbrev>, <abbrev xmlns:xlink="http://www.w3.org/1999/xlink" xlink:title="chitin synthase 1" id="ABBRID0EZ4BI" xlink:type="simple">CHS-1</abbrev>, <abbrev xmlns:xlink="http://www.w3.org/1999/xlink" xlink:title="partial actin" id="ABBRID0E44BI" xlink:type="simple">ACT</abbrev>, <abbrev xmlns:xlink="http://www.w3.org/1999/xlink" xlink:title="beta-tubulin" id="ABBRID0EB5BI" xlink:type="simple">TUB2</abbrev>, <abbrev xmlns:xlink="http://www.w3.org/1999/xlink" xlink:title="calmodulin" id="ABBRID0EF5BI" xlink:type="simple">CAL</abbrev> and <abbrev xmlns:xlink="http://www.w3.org/1999/xlink" xlink:title="glutamine synthetase" id="ABBRID0EJ5BI" xlink:type="simple">GS</abbrev> genes. The <abbrev xmlns:xlink="http://www.w3.org/1999/xlink" xlink:title="maximum likelihood" id="ABBRID0EN5BI" xlink:type="simple">ML</abbrev> and <abbrev xmlns:xlink="http://www.w3.org/1999/xlink" xlink:title="Bayesian Inference" id="ABBRID0ER5BI" xlink:type="simple">BI</abbrev> bootstrap support values above 50% and 0.90 BYPP are shown at the first and second position, respectively. Strains marked with “*” are ex-type or ex-epitype. Strains from this study are shown in red. Two branches were shortened to fit the page size-these are indicated by the symbol (//) with an indication number showing how many times they are shortened.</p></caption><graphic xmlns:xlink="http://www.w3.org/1999/xlink" xlink:href="mycokeys-85-057-g001.jpg" position="float" orientation="portrait" xlink:type="simple" id="oo_620452.jpg"><uri content-type="original_file" xlink:type="simple">https://binary.pensoft.net/fig/620452</uri></graphic></fig></tp:treatment-sec><ref-list><ref id="B20"><mixed-citation xmlns:xlink="http://www.w3.org/1999/xlink" xlink:type="simple"><person-group><name name-style="western"><surname>Prihastuti</surname><given-names>H</given-names></name><name name-style="western"><surname>Cai</surname><given-names>L</given-names></name><name name-style="western"><surname>Chen</surname><given-names>H</given-names></name><name name-style="western"><surname>Mckenzie</surname><given-names>EHC</given-names></name><name name-style="western"><surname>Hyde</surname><given-names>KD</given-names></name></person-group> (<year>2009</year>) <article-title>Characterization of <italic><tp:taxon-name><tp:taxon-name-part taxon-name-part-type="genus">Colletotrichum</tp:taxon-name-part></tp:taxon-name></italic> species associated with coffee berries in northern Thailand.</article-title><source>Fungal Diversity</source><volume>39</volume>: <fpage>89</fpage>–<lpage>109</lpage>.</mixed-citation></ref></ref-list></tp:taxon-treatment>
