# Supplementary material for: ﻿Morphological and molecular phylogenetic analyses reveal three species of Colletotrichum in Shandong province, China
Source: MycoKeys. 2021 Dec 8;85:57–71. doi: 10.3897/mycokeys.85.75944 (PMC8674231; doi:10.3897/mycokeys.85.75944)
Supplement: XML Treatment for Colletotrichum pandanicola [file mycokeys.85.75944-treatment3.xml]

<!DOCTYPE tp:taxon-treatment
  PUBLIC "-//TaxonX//DTD Taxonomic Treatment Publishing DTD v0 20100105//EN" "tax-treatment-NSO.dtd">
<tp:taxon-treatment xmlns:tp="http://www.plazi.org/taxpub"><tp:treatment-meta><kwd-group><label>Taxon classification</label><kwd>
                <named-content content-type="kingdom">Fungi</named-content>
              </kwd><kwd>
                <named-content content-type="order">Glomerellales</named-content>
              </kwd><kwd>
                <named-content content-type="family">Glomerellaceae</named-content>
              </kwd></kwd-group><mixed-citation publication-type="journal"><person-group><name><surname>Mu</surname><given-names>Taichang</given-names></name><name><surname>Zhang</surname><given-names>Zhaoxue</given-names></name><name><surname>Liu</surname><given-names>Rongyu</given-names></name><name><surname>Liu</surname><given-names>Shubin</given-names></name><name><surname>Li</surname><given-names>Zhuang</given-names></name><name><surname>Zhang</surname><given-names>Xiuguo</given-names></name><name><surname>Xia</surname><given-names>Jiwen</given-names></name></person-group><article-title>﻿Morphological and molecular phylogenetic analyses reveal three species of <italic><tp:taxon-name><tp:taxon-name-part taxon-name-part-type="genus" reg="Colletotrichum">Colletotrichum</tp:taxon-name-part></tp:taxon-name></italic> in Shandong province, China</article-title><source>MycoKeys</source><day>08</day><month>12</month><year>2021</year><volume>85</volume><fpage>57</fpage><lpage>71</lpage><pub-id pub-id-type="doi">10.3897/mycokeys.85.75944</pub-id></mixed-citation></tp:treatment-meta><tp:nomenclature><label>﻿</label><tp:taxon-name>
              <object-id xmlns:xlink="http://www.w3.org/1999/xlink" content-type="arpha" xlink:type="simple">DFAE02E5-59C2-5685-BCD2-DB51E36B7D57</object-id>
              <tp:taxon-name-part taxon-name-part-type="genus" reg="Colletotrichum">Colletotrichum</tp:taxon-name-part>
              <tp:taxon-name-part taxon-name-part-type="species" reg="pandanicola">pandanicola</tp:taxon-name-part>
            </tp:taxon-name><tp:taxon-authority>Tibpromma &amp; K.D. Hyde, MycoKeys 33:47. (2018)</tp:taxon-authority><xref ref-type="fig" rid="F4">Figure 4</xref></tp:nomenclature><tp:treatment-sec sec-type="description" id="SECID0E1SCI"><title>Description.</title><p>Lesion fruit, round or irregular, dark brown slightly sunken center, brown at margin. Asexual morph developed on SNA. A mass of yellowish or orange creamy conidial droplets at the inoculum point on SNA after 14 days in light at 25 °C. Born in conidiomata, conidia first take an ovoid shape, then become subcylindrical with rounded ends, contents granular. Conidia on SNA (14.2–17.9 × 4.6–6.0 µm, mean ± SD = 16.1 ± 0.9 × 5.4 ± 0.3 μm, L/W ratio = 2.9, n = 40). Sexual morph not observed. Conidiogenous cells subcylindrical, hyaline, 5.5–23.9 × 2.6–6.3 μm, opening 1.1–1.5 μm diam. Conidiophores branched, hyaline, smooth walled, septate, some septa disappeared at the end, contents granular.</p><fig id="F4" position="float" orientation="portrait"><object-id xmlns:xlink="http://www.w3.org/1999/xlink" content-type="doi" xlink:type="simple">10.3897/mycokeys.85.75944.figure4</object-id><object-id xmlns:xlink="http://www.w3.org/1999/xlink" content-type="arpha" xlink:type="simple">0217C7B3-EAFE-58B9-AC5B-1E0441189E38</object-id><label>Figure 4.</label><caption><p><italic><tp:taxon-name><tp:taxon-name-part taxon-name-part-type="genus" reg="Colletotrichum">Colletotrichum</tp:taxon-name-part><tp:taxon-name-part taxon-name-part-type="species" reg="pandanicola">pandanicola</tp:taxon-name-part></tp:taxon-name></italic> (SAUCC201152) <bold>a</bold> lesion fruit of host plant <bold>b, c</bold> surface (<bold>b</bold>) and reverse (<bold>c</bold>) sides of colony after incubation for 7 days on PDA <bold>d</bold> conidiomata <bold>e, f</bold> conidiophores, conidiogenous cells and conidia <bold>g, h</bold> conidiophores, conidiogenous cells <bold>i–k</bold> conidia. Scale bars: 10 μm (<bold>e–k</bold>).</p></caption><graphic xmlns:xlink="http://www.w3.org/1999/xlink" xlink:href="mycokeys-85-057-g004.jpg" position="float" orientation="portrait" xlink:type="simple" id="oo_620455.jpg"><uri content-type="original_file" xlink:type="simple">https://binary.pensoft.net/fig/620455</uri></graphic></fig></tp:treatment-sec><tp:treatment-sec sec-type="description" id="SECID0EJUCI"><title>Culture characteristics.</title><p>Colonies on PDA flat with entire margin, aerial mycelium white, floccose cottony; light gray in the center and pale white margin, reverse white to pale brownish. PDA attaining 58.1–82.6 mm in diameter after 7 days, at 25 °C, growth rate 8.3–11.8 mm/day. Colonies on SNA sparse hyphae, slow growth.</p></tp:treatment-sec><tp:treatment-sec sec-type="material" id="SECID0EOUCI"><title>Specimens examined.</title><p>China, Shandong Province: Mengyin County, Mengshan, on diseased fruit of <italic><tp:taxon-name><tp:taxon-name-part taxon-name-part-type="genus" reg="Juglans">Juglans</tp:taxon-name-part><tp:taxon-name-part taxon-name-part-type="species" reg="regia">regia</tp:taxon-name-part></tp:taxon-name></italic>. 25 July 2020, T.C. Mu, paratype HSAUP200204, ex-paratype living culture SAUCC200204. China, Shandong Province: Mengyin County, Mengshan, on diseased fruit of <italic><tp:taxon-name><tp:taxon-name-part taxon-name-part-type="genus" reg="Juglans">Juglans</tp:taxon-name-part><tp:taxon-name-part taxon-name-part-type="species" reg="regia">regia</tp:taxon-name-part></tp:taxon-name></italic>. 25 July 2020, T.C. Mu, paratype HSAUP201152, ex-paratype living culture SAUCC201152.</p></tp:treatment-sec><tp:treatment-sec sec-type="notes" id="SECID0EKVCI"><title>Notes.</title><p><italic><tp:taxon-name><tp:taxon-name-part taxon-name-part-type="genus" reg="Colletotrichum">Colletotrichum</tp:taxon-name-part><tp:taxon-name-part taxon-name-part-type="species" reg="pandanicola">pandanicola</tp:taxon-name-part></tp:taxon-name></italic> was originally described from the healthy leaves of <italic><tp:taxon-name><tp:taxon-name-part taxon-name-part-type="genus" reg="Pandanus">Pandanus</tp:taxon-name-part></tp:taxon-name></italic> sp. (MFLU 18-0003, <tp:taxon-name><tp:taxon-name-part taxon-name-part-type="family">Pandanaceae</tp:taxon-name-part></tp:taxon-name>) in Thailand (<xref ref-type="bibr" rid="B24">Tibpromma et al. 2018</xref>). In the present study, two strains (SAUCC200204 and SAUCC201152) are clustered to the <italic><tp:taxon-name><tp:taxon-name-part taxon-name-part-type="genus" reg="Colletotrichum">C.</tp:taxon-name-part><tp:taxon-name-part taxon-name-part-type="species" reg="pandanicola">pandanicola</tp:taxon-name-part></tp:taxon-name></italic> clade in the combined phylogenetic tree (Fig. <xref ref-type="fig" rid="F1">1</xref>). Morphologically, our strains were similar to <italic><tp:taxon-name><tp:taxon-name-part taxon-name-part-type="genus" reg="Colletotrichum">C.</tp:taxon-name-part><tp:taxon-name-part taxon-name-part-type="species" reg="pandanicola">pandanicola</tp:taxon-name-part></tp:taxon-name></italic> by conidia (14.2–17.9 × 4.6–6.0 vs. 9.0–18.0 × 4.0–8.0 μm, mean：16.1 × 5.4 vs. 13.39 × 5.35 μm). We therefore consider the isolated strains as <italic><tp:taxon-name><tp:taxon-name-part taxon-name-part-type="genus" reg="Colletotrichum">C.</tp:taxon-name-part><tp:taxon-name-part taxon-name-part-type="species" reg="pandanicola">pandanicola</tp:taxon-name-part></tp:taxon-name></italic>.</p></tp:treatment-sec><tp:treatment-sec><!--Section generated to contain objects referenced in tp:taxon-treatment.--><fig id="F1" position="float" orientation="portrait"><object-id xmlns:xlink="http://www.w3.org/1999/xlink" content-type="doi" xlink:type="simple">10.3897/mycokeys.85.75944.figure1</object-id><object-id xmlns:xlink="http://www.w3.org/1999/xlink" content-type="arpha" xlink:type="simple">C7F5B9D1-6C7D-59B2-9D7E-6AE3C3F5BC21</object-id><label>Figure 1.</label><caption><p>Phylogram of <italic><tp:taxon-name><tp:taxon-name-part taxon-name-part-type="genus" reg="Colletotrichum">Colletotrichum</tp:taxon-name-part><tp:taxon-name-part taxon-name-part-type="species" reg="gloeosporioides">gloeosporioides</tp:taxon-name-part></tp:taxon-name></italic> complex based on combined <abbrev xmlns:xlink="http://www.w3.org/1999/xlink" xlink:title="intervening 5.8S nrRNA" id="ABBRID0ER4BI" xlink:type="simple">ITS</abbrev>, <abbrev xmlns:xlink="http://www.w3.org/1999/xlink" xlink:title="glyceraldehyde-3-phosphate dehydrogenase" id="ABBRID0EV4BI" xlink:type="simple">GAPDH</abbrev>, <abbrev xmlns:xlink="http://www.w3.org/1999/xlink" xlink:title="chitin synthase 1" id="ABBRID0EZ4BI" xlink:type="simple">CHS-1</abbrev>, <abbrev xmlns:xlink="http://www.w3.org/1999/xlink" xlink:title="partial actin" id="ABBRID0E44BI" xlink:type="simple">ACT</abbrev>, <abbrev xmlns:xlink="http://www.w3.org/1999/xlink" xlink:title="beta-tubulin" id="ABBRID0EB5BI" xlink:type="simple">TUB2</abbrev>, <abbrev xmlns:xlink="http://www.w3.org/1999/xlink" xlink:title="calmodulin" id="ABBRID0EF5BI" xlink:type="simple">CAL</abbrev> and <abbrev xmlns:xlink="http://www.w3.org/1999/xlink" xlink:title="glutamine synthetase" id="ABBRID0EJ5BI" xlink:type="simple">GS</abbrev> genes. The <abbrev xmlns:xlink="http://www.w3.org/1999/xlink" xlink:title="maximum likelihood" id="ABBRID0EN5BI" xlink:type="simple">ML</abbrev> and <abbrev xmlns:xlink="http://www.w3.org/1999/xlink" xlink:title="Bayesian Inference" id="ABBRID0ER5BI" xlink:type="simple">BI</abbrev> bootstrap support values above 50% and 0.90 BYPP are shown at the first and second position, respectively. Strains marked with “*” are ex-type or ex-epitype. Strains from this study are shown in red. Two branches were shortened to fit the page size-these are indicated by the symbol (//) with an indication number showing how many times they are shortened.</p></caption><graphic xmlns:xlink="http://www.w3.org/1999/xlink" xlink:href="mycokeys-85-057-g001.jpg" position="float" orientation="portrait" xlink:type="simple" id="oo_620452.jpg"><uri content-type="original_file" xlink:type="simple">https://binary.pensoft.net/fig/620452</uri></graphic></fig></tp:treatment-sec><ref-list><ref id="B24"><mixed-citation xmlns:xlink="http://www.w3.org/1999/xlink" xlink:type="simple"><person-group><name name-style="western"><surname>Tibpromma</surname><given-names>S</given-names></name><name name-style="western"><surname>Hyde</surname><given-names>KD</given-names></name><name name-style="western"><surname>Bhat</surname><given-names>JD</given-names></name><name name-style="western"><surname>Mortimer</surname><given-names>PE</given-names></name><name name-style="western"><surname>Xu</surname><given-names>J</given-names></name><name name-style="western"><surname>Promputtha</surname><given-names>I</given-names></name><name name-style="western"><surname>Doilom</surname><given-names>M</given-names></name><name name-style="western"><surname>Yang</surname><given-names>JB</given-names></name><name name-style="western"><surname>Tang</surname><given-names>AMC</given-names></name><name name-style="western"><surname>Karunarathna</surname><given-names>SC</given-names></name></person-group> (<year>2018</year>) Identification of endophytic fungi from leaves of <tp:taxon-name><tp:taxon-name-part taxon-name-part-type="family">Pandanaceae</tp:taxon-name-part></tp:taxon-name> based on their morphotypes and DNA sequence data from southern Thailand. MycoKeys: 25–67. <ext-link xlink:type="simple" ext-link-type="doi" xlink:href="10.3897/mycokeys.33.23670">https://doi.org/10.3897/mycokeys.33.23670</ext-link></mixed-citation></ref></ref-list></tp:taxon-treatment>
